# Supplementary material for: Generation and Characterization of Novel Contilisant+Tubastatin a Multitarget Small Molecules Against Glioblastoma
Source: Pharmaceutics. 2025 Dec 10;17(12):1594. doi: 10.3390/pharmaceutics17121594 (PMC12736535; doi:10.3390/pharmaceutics17121594)
Supplement: Supplementary file 1 [file pharmaceutics-17-01594-s001.zip]

Archive with 1 entries (1 files):
- pharmaceutics-3981336-supplementary.pdf
